# Supplementary material for: Could CCI or FBCI Fully Eliminate the Impact of Curve Flexibility When Evaluating the Surgery Outcome for Thoracic Curve Idiopathic Scoliosis Patient? A Retrospective Study
Source: PLoS One. 2015 May 18;10(5):e0126380. doi: 10.1371/journal.pone.0126380 (PMC4436022; doi:10.1371/journal.pone.0126380)
Supplement: S1 Data — (XLSX) [file pone.0126380.s001.xlsx]

## Sheet: Sheet1
病例	性别	age	type	Risser征	upper	lower	thoracic curve	bending angle	Bending FI	MC after operation	CI	CCI	M-CCI	FB	FBI	CI	FBCI	M-FBCI
1	男	14	Lenke1	5	T5	T12	40	7	0.825	4	0.9	1.09091	0.469091	3	0.925	0.9	0.972973	0.671351
2	女	16	Lenke3	2	T6	T12	44	14	0.681818	6	0.863636	1.26667	0.514267	4	0.909091	0.863636	0.95	0.6431
3	女	15	Lenke1	0	T6	L1	55	20	0.636364	7	0.872727	1.37143	0.565286	6	0.890909	0.872727	0.979592	0.666429
4	女	14	Lenke1	3	T5	T12	40	12	0.7	7	0.825	1.17857	0.445714	5	0.875	0.825	0.942857	0.624
5	女	13	Lenke1	0	T3	T8	40	8	0.8	5	0.875	1.09375	0.4525	5	0.875	0.875	1	0.681143
6	女	15	Lenke3	4	T4	T11	44	17	0.613636	8	0.818182	1.33333	0.497333	6	0.863636	0.818182	0.947368	0.624316
7	女	13	Lenke1	3	T6	L1	42	13	0.690476	8	0.809524	1.17241	0.429448	6	0.857143	0.809524	0.944444	0.618944
9	女	15	Lenke2	2	T6	T12	47	20	0.574468	10	0.787234	1.37037	0.47737	7	0.851064	0.787234	0.925	0.597175
10	男	12	Lenke3	0	T7	T11	46	25	0.456522	4	0.913043	2	0.876286	7	0.847826	0.913043	1.07692	0.747846
11	女	15	Lenke1	3	T5	T11	45	26	0.422222	10	0.777778	1.84211	0.627105	8	0.822222	0.777778	0.945946	0.606622
12	女	14	Lenke1	2	T6	T12	52	31	0.403846	13	0.75	1.85714	0.586857	10	0.807692	0.75	0.928571	0.583143
13	女	13	Lenke1	4	T5	T11	50	27	0.46	12	0.76	1.65217	0.536957	10	0.8	0.76	0.95	0.60125
14	女	10	Lenke1	0	T6	T10	40	18	0.55	10	0.75	1.36364	0.430909	8	0.8	0.75	0.9375	0.58875
15	女	15	Lenke1	4	T5	T11	55	30	0.454545	12	0.781818	1.72	0.5914	11	0.8	0.781818	0.977273	0.628523
16	女	16	Lenke3	4	T5	T10	40	20	0.5	10	0.75	1.5	0.474	8	0.8	0.75	0.9375	0.58875
17	女	13	Lenke1	0	T6	T12	40	16	0.6	10	0.75	1.25	0.395	8	0.8	0.75	0.9375	0.58875
18	女	17	Lenke1	4	T5	T12	40	13	0.675	15	0.625	0.925926	0.165926	8	0.8	0.625	0.78125	0.4325
19	女	17	Lenke1	4	T6	T12	54	26	0.518519	12	0.777778	1.5	0.510643	11	0.796296	0.777778	0.976744	0.626372
20	女	22	Lenke1	5	T6	L3	54	17	0.685185	13	0.759259	1.10811	0.359405	12	0.777778	0.759259	0.97619	0.617476
21	女	12	Lenke1	0	T4	T10	58	30	0.482759	14	0.758621	1.57143	0.508786	13	0.775862	0.758621	0.977778	0.618178
22	女	17	Lenke1	3	T6	T12	40	15	0.625	10	0.75	1.2	0.3792	9	0.775	0.75	0.967742	0.607742
23	女	16	Lenke2	5	T6	T11	40	10	0.75	10	0.75	1	0.316	9	0.775	0.75	0.967742	0.607742
24	女	13	Lenke3	4	T6	T11	40	25	0.375	8	0.8	2.13333	0.765333	9	0.775	0.8	1.03226	0.672258
25	男	16	Lenke1	0	T6	T10	40	19	0.525	14	0.65	1.2381	0.260952	9	0.775	0.65	0.83871	0.47871
26	女	14	Lenke1	2	T5	T10	52	30	0.423077	14	0.730769	1.72727	0.514727	12	0.769231	0.730769	0.95	0.5873
27	女	16	Lenke1	4	T6	L1	43	29	0.325581	12	0.72093	2.21429	0.638643	10	0.767442	0.72093	0.939394	0.575848
28	女	14	Lenke1	3	T5	T11	47	16	0.659574	14	0.702128	1.06452	0.286742	11	0.765957	0.702128	0.916667	0.552417
29	女	14	Lenke3	2	T5	T1	55	26	0.527273	11	0.8	1.51724	0.54431	13	0.763636	0.8	1.04762	0.682262
30	女	17	Lenke1	0	T5	T12	55	18	0.672727	12	0.781818	1.16216	0.399595	13	0.763636	0.781818	1.02381	0.658452
31	女	17	Lenke1	5	T6	T12	58	28	0.517241	15	0.741379	1.43333	0.441533	14	0.758621	0.741379	0.977273	0.6095
32	女	13	Lenke1	1	T4	T11	40	20	0.5	10	0.75	1.5	0.474	10	0.75	0.75	1	0.628
33	女	16	Lenke1	4	T3	T7	40	12	0.7	21	0.475	0.678571	-0.0542857	10	0.75	0.475	0.633333	0.261333
34	女	17	Lenke1	2	T5	T11	47	20	0.574468	14	0.702128	1.22222	0.329222	12	0.744681	0.702128	0.942857	0.5682
35	男	13	Lenke1	2	T4	T9	52	38	0.269231	15	0.711538	2.64286	0.737429	14	0.730769	0.711538	0.973684	0.591895
36	女	15	Lenke1	3	T5	T11	42	20	0.52381	11	0.738095	1.40909	0.429727	12	0.714286	0.738095	1.03333	0.642733
37	女	16	Lenke2	4	T5	T11	50	38	0.24	11	0.78	3.25	1.1125	15	0.7	0.78	1.11429	0.715714
38	女	12	Lenke3	0	T5	T11	57	24	0.578947	18	0.684211	1.18182	0.295727	18	0.684211	0.684211	1	0.592231
39	女	14	Lenke3	3	T5	T11	56	27	0.517857	18	0.678571	1.31034	0.319724	18	0.678571	0.678571	1	0.588842
40	女	13	Lenke1	0	T4	T10	49	23	0.530612	15	0.693878	1.30769	0.340885	16	0.673469	0.693878	1.0303	0.61603
41	女	12	Lenke2	3	T6	T12	53	25	0.528302	15	0.716981	1.35714	0.386107	18	0.660377	0.716981	1.08571	0.663229
42	女	17	Lenke1	4	T4	T11	60	45	0.25	19	0.683333	2.73333	0.681333	21	0.65	0.683333	1.05128	0.622051
43	女	15	Lenke1	4	T4	T12	70	36	0.485714	21	0.7	1.44118	0.385	25	0.642857	0.7	1.08889	0.654889
44	男	13	Lenke3	2	T6	T11	41	20	0.512195	16	0.609756	1.19048	0.188905	15	0.634146	0.609756	0.961538	0.521577
45	女	16	Lenke1	4	T5	T11	43	20	0.534884	15	0.651163	1.21739	0.258304	17	0.604651	0.651163	1.07692	0.6155
46	男	14	Lenke1	3	T8	L1	55	30	0.454545	18	0.672727	1.48	0.3514	22	0.6	0.672727	1.12121	0.656212
47	男	14	Lenke1	0	T5	T12	44	25	0.431818	25	0.431818	1	-0.188	18	0.590909	0.431818	0.730769	0.258615
48	女	13	Lenke1	4	T5	T11	53	32	0.396226	14	0.735849	1.85714	0.562429	22	0.584906	0.735849	1.25806	0.781065
49	女	13	Lenke1	2	T3	T11	42	15	0.642857	12	0.714286	1.11111	0.313111	18	0.571429	0.714286	1.25	0.76175
50	女	15	Lenke1	3	T7	T12	57	30	0.473684	25	0.561404	1.18519	0.102185	27	0.526316	0.561404	1.06667	0.536567
51	女	13	Lenke1	1	T7	T11	42	33	0.214286	12	0.714286	3.33333	0.939333	20	0.52381	0.714286	1.36364	0.831
52	女	16	Lenke1	4	T4	T8	41	21	0.487805	11	0.731707	1.5	0.44835	20	0.512195	0.731707	1.42857	0.883857
53	男	15	Lenke1	4	T7	T12	71	59	0.169014	30	0.577465	3.41667	0.381417	35	0.507042	0.577465	1.13889	0.588639
54	男	14	Lenke2	2	T6	T12	67	50	0.253731	30	0.552239	2.17647	0.154647	34	0.492537	0.552239	1.12121	0.554758
55	女	17	Lenke3	5	T4	T10	78	46	0.410256	34	0.564103	1.375	0.124562	40	0.487179	0.564103	1.15789	0.585211
56	女	14	Lenke2	2	T5	T11	72	34	0.527778	20	0.722222	1.36842	0.396421	37	0.486111	0.722222	1.48571	0.911771
57	女	15	Lenke3	3	T8	T12	80	62	0.225	45	0.4375	1.94444	-0.335556	49	0.3875	0.4375	1.12903	0.409032
8	女	16	Lenke1	4	T5	T10	55	27	0.509091	26	0.527273	1.03571	0.0280357	35	0.363636	0.527273	1.45	0.68275
58	男	15	Lenke2	3	T7	L1	77	58	0.246753	44	0.428571	1.73684	-0.342158	50	0.350649	0.428571	1.22222	0.426556
59	女	16	Lenke4	5	T4	T12	100	87	0.13	60	0.4	3.07692	-0.869231	67	0.33	0.4	1.21212	0.366667
60	女	16	Lenke2	4	T5	T12	86	70	0.186047	43	0.5	2.6875	-0.069875	63	0.267442	0.5	1.86957	0.826348
